# Supplementary material for: The Chemical Constituents and Anti-Complement Activity of Seven Rhododendron Species in Tibetan Medicine
Source: Molecules. 2026 Jun 26;31(13):2257. doi: 10.3390/molecules31132257 (PMC13362777; doi:10.3390/molecules31132257)
Supplement: Supplementary file 1 [file molecules-31-02257-s001.zip]

Archive with 1 entries (1 files):
- molecules-4331352-supplementary.pdf
